# Supplementary material for: Molecularly cleavable bioinks facilitate high-performance digital light processing-based bioprinting of functional volumetric soft tissues
Source: Nat Commun. 2022 Jun 9;13:3317. doi: 10.1038/s41467-022-31002-2 (PMC9184597; doi:10.1038/s41467-022-31002-2)
Supplement: Supplementary file 3 — Source Data [file 41467_2022_31002_MOESM3_ESM.xlsx]

## Sheet: Fig. 2b
	0%HAMA			0.25%HAMA			0.50%HAMA			0.75%HAMA			1.00%HAMA			1.50%HAMA			2.00%HAMA			3.00%HAMA
2.5% GelMA	0.31	0.22	0.1	0.5	1.31	1.19	6.67	3.12	3.11	9.86	6.83	7.63	11.45	14.03	18	20.6	17.72	21.43	47.48	53.13	56.55	66.51	73.8	74.7
5% GelMA	1.34	1.65	0.97	6.01	4.26	3.13	6.77	10.48	9.02	17.59	13.51	18.62	20.1	28.14	26.13	32.68	33.8	34.5	77.38	83.32	92.39	126.02	144.24	133.15
7.5% GelMA	2.34	3.44	3.17	8.6	9.12	10.36	16.91	15.05	19.84	22.85	30.53	30.77	39.09	40.03	37.63	55.71	61.54	52.69	123.24	121.31	137.24	168.11	177.19	184.93
p-values	0.25%HAMA	0.5	0.75	1	1.5	2	3
2.5% GelMA	0.0582908	0.0261277	0.0119649	0.0116959	0.00262541	0.00738967	0.00410323
5% GelMA	0.0216439	0.0124698	0.0386324	0.0463643	<0.0001	0.00804512	0.00571496
7.5% GelMA	0.00249814	0.00856907	0.00766865	<0.0001	0.00903347	0.00731593	<0.0001

## Sheet: Fig. 3d
	Brain			Liver			Lung			Heart
Before digestion	20.63	17.71	21.39	32.61	33.84	34.42	32.65	33.82	34.38	168.11	177.05	184.91
After digestion	1.8	1.05	1.07	8.13	4.18	4.47	13.14	8.5	10.22	42.29	39.14	46.71
p-values	Brain	Liver	Lung	Heart
	0.00298498	0.00552239	0.00509305	0.00313455

## Sheet: Fig. 4b-MHC cell
	GH			Hase
Day 7	30	50	62	99	95	100
Day 14	90	92	94	100	100	100
p-value to GH	Day 7	Day 14
	0.0326513	0.0202041
p-value to day7	GH	Hase
	0.0320304	0.320634

## Sheet: Fig. 4b-Fusion index
	GH			Hase
Day 7	0	0	0	2	3	2
Day 14	0	0	0	9.4	8.2	14
p-value to GH	Day 7	Day 14
	0.0198039	0.0270242
p-value to day7	GH	Hase
		0.0448244

## Sheet: Fig. 4d
		Live			Dead
Day 1	GM	66.1017	77.0833	72.2222	33.8983	22.9167	27.7778
	GH	65.625	61.1111	72.4138	34.375	38.8889	27.5862
	Hase	78.6885	75	76.8116	21.3115	25	23.1884
Day 3	GM	53.4247	58.4906	56.9444	46.5753	41.5094	43.0556
	GH	69.2308	73.1343	75.8621	30.7692	26.8657	24.1379
	Hase	79.8508	86.6197	82.069	20.1492	13.3803	17.931
Day7	GM	45.6693	38	47	54.3307	62	53
	GH	68.5039	70.8955	70.5882	31.4961	29.1045	29.4118
	Hase	96.7391	94.7867	97.2881	3.26087	5.21327	2.71186
	p-value to GM	GH	Hase
	Day 3	0.00595717	0.00107109
	Day7	0.0146458	0.00150651
	p-value to Day 1	Hase
	Day 3	0.046746
	Day7	0.00137565

## Sheet: Fig. 4e
	Day 1									Day 3									Day 7
GM	110.318	94.2031	104.937	94.7582	86.0283	94.4665	97.7779	115.445	102.067	124.475	117.862	114.41	109.415	140.609	132.208	120.139	103.723	95.3786	128.554	106.87	126.785	127.923	120.055	121.778	122.937	120.323	129.546
GH	126.45	94.3772	96.8839	127.9	125.021	124.823	95.4167	102.359	117.335	108.286	100.374	120.186	119.264	119.16	120.948	121.089	123.666	115.454	138.948	126.569	125.205	125.609	126.385	123.591	138.02	137.77	135.012
Hase	95.9807	92.1896	90.8161	107.044	102.754	102.688	103.77	104.193	109.668	135.256	124.127	145.313	141.606	121.606	124.786	123.911	126.065	131.361	183.266	174.047	167.895	173.243	172.829	196.144	185.419	172.553	183.302
p-value to GM	GH	Hase
Day7	0.00789827	<0.0001
p-value to Day 1	GH	Hase
Day 7	0.0113215	<0.0001

## Sheet: Fig. 4f
	GH			Hase
Day 5	8	10.9	11	15.3	15.6	16
Day 10	7.9	10.4	9.1	14.1	14.9	14.2
Day 15	12.8	11.3	11.4	15.9	15.2	14.2
p-value to GH	Hase
Day 5	0.0203641
Day 10	0.00881492
Day 15	0.00994948

## Sheet: Fig. 4g
	GH			Hase
Day 5	25.2995	30.1511	30.615	46.4779	41.4819	41.6264
Day 10	35.8469	36.2499	38.4477	46.7139	52.8963	49.7176
Day 15	39.8621	35.094	37.2918	48.2727	54.4856	44.9496
p-value to GH	Hase
Day 5	0.049054
Day 10	0.020141
Day 15	0.0493438
p-value to day 5	Hase
Day 10	0.0485482
Day 15	0.0333487

## Sheet: Fig. 4h-Day7
	GH			Hase
MKI67	1.05619	0.891747	1.05206	2.33963	1.40246	2.03241
ALB	1.0112	0.920662	1.06813	2.8041	1.94848	2.19652
AFP	1.0196	0.955672	1.02473	2.58805	1.6322	1.78754
CASP8	1.12313	0.873018	1.00385	0.532507	0.462296	0.494665
p-value to GH	Hase
MKI67	0.0443091
ALB	0.0316774
AFP	0.0477238
CASP8	0.0105022

## Sheet: Fig. 4h-Day14
	GH			Hase
MKI67	1.09868	1.0411	0.860218	1.31701	1.85444	1.05964
ALB	0.992407	0.998784	1.00881	2.72255	3.0711	2.37535
AFP	0.930507	1.05497	1.01452	3.26652	4.34401	2.74899
CASP8	1.19629	1.12985	0.673861	0.533788	0.508954	0.380014
p-value to GH	Hase
ALB	0.00969999
AFP	0.0323898
CASP8	0.0458098

[truncated: 17 more sheets: Fig. 5c, Fig. 5d, Fig. 6e, Fig. 6f, Fig. 6g, Sup. Fig. 5b, Sup. Fig. 5c, Sup. Fig. 6c, Sup. Fig. 7, Sup. Fig. 8, Sup. Fig. 9, Sup. Fig. 10, Sup. Fig 15, Sup. Fig. 16, Sup. Fig. 18, Sup. Fig. 20, Sup. Fig. 22]
